# Supplementary material for: Mechanisms of Surfactin from Bacillus subtilis SF1 against Fusarium foetens: A Novel Pathogen Inducing Potato Wilt
Source: J Fungi (Basel). 2023 Mar 17;9(3):367. doi: 10.3390/jof9030367 (PMC10056554; doi:10.3390/jof9030367)
Supplement: Supplementary file 1 [file jof-09-00367-s001.zip]

Archive with 1 entries (1 files):
- jof-2261367-supplementary.pdf
